# Supplementary material for: MantaID: a machine learning–based tool to automate the identification of biological database IDs
Source: Database (Oxford). 2023 May 9;2023:baad028. doi: 10.1093/database/baad028 (PMC10168000; doi:10.1093/database/baad028)
Supplement: baad028_Supp [file baad028_supp.zip]

Archive with 1 entries (1 files):
- suppl_data/Supplementary File.docx
